# Supplementary material for: Multi-Modal Adsorption and Synergistic Corrosion Inhibition of a Collagen–BMIM·Br Composite on Mild Steel
Source: Int J Mol Sci. 2025 Nov 24;26(23):11355. doi: 10.3390/ijms262311355 (PMC12692690; doi:10.3390/ijms262311355)
Supplement: Supplementary file 1 [file ijms-26-11355-s001.zip]

Archive with 1 entries (1 files):
- ijms-3953073-supplementary.pdf
